# Supplementary material for: Suppression of HSF1 activity by wildtype p53 creates a driving force for p53 loss-of-heterozygosity
Source: Nat Commun. 2021 Jun 29;12:4019. doi: 10.1038/s41467-021-24064-1 (PMC8242083; doi:10.1038/s41467-021-24064-1)
Supplement: Supplementary file 4 — Supplementary Data 1 [file 41467_2021_24064_MOESM4_ESM.txt]

HSF1 UP gene list_after HS_HeLa
PNLDC1
HSPA1L
LOC101927853
HSPA7
HSPA6
EGR1
CCDC121
RASD1
DNAJA4
TMEM95
FBXW10
ARC
ZFAND2A
LSMEM1
ACTRT3
VHLL
BCL2L15
KCTD11
STARD5
FAM46C
DEFB115
SNAI1
HIST1H2BG
DNAJB1
FOSB
OR2B6
DEDD2
ERVK3-2
SOCS1
NRARP
RNF151
DBET
IER5
HIST1H3A
GADD45B
MAFA
USPL1
BTG2
PTPN22
TCEB3C
HIST1H3H
LAG3
ARL14EPL
PPP1R15A
USP17L5
DUX4L1
HSPA1A
LOC101929601
LOC100653515
FERMT3
NBPF19
BTK
HSPA1B
ATF7IP2
BAG3
RP11-385D13.1
SLCO1C1
LRRC59
JUN
KIAA1683
HES1
ZNF10
ARL4D
CD14
NABP1
ENGASE
RND1
SEMA4A
LY6G6C
EGR3
CLK1
FGF18
FNDC7
LEAP2
GDF9
KRBA2
ADM
GEM
RGS2
DUSP10
UBC
USP17L15
DNAJB6
ERO1LB
ATF3
GFPT2
TMEM262
LDHC
FCGR1B
PGF
DCAF4L1
PLAC8L1
NKRF
MAFB
TSPYL2
ZFP36
LENEP
NR4A1
ENTPD4
FAU
CCDC11
ANKRD1
F13B
SRGAP2
TRIM74
ID2
ANKRD61
IER5L
EFCAB12
SERINC4
PCBD2
ZNF34
ACRC
SPDYA
ATP1B2
NEU1
HSPH1
HIST1H2BD
AMPD1
LOC100128508
TCEB3CL2
JUND
PLVAP
HBEGF
TSC22D2
TRIML2
LOC100129831
ADRB2
PFKFB4
GPR50
UPK1A
HSPA4L
DUSP1
POU3F1
LRRC70
MYLIP
GRASP
SECISBP2
ITFG2
SLC5A5
HEXIM1
DNAJC28
B3GALT4
GLB1L
FOXD4
BCL6
CACYBP
SRRM5
TPT1
HIST1H2BH
RASL11A
HIST1H2BN
FOXD4L6
ANKRD37
FBXO47
CBX4
RASSF9
IDI2
NXT2
BCL2L11
RGS16
FAM46B
NR4A3
PRX
HSPA2
CD68
MXD1
LRRC23
SERTAD1
FRG2
GNAI3
FCGRT
TMED6
ASTL
SCX
IER2
ADAM32
CPEB4
TMC4
ACSL4
OTUD1
CRYAB
ACTBL2
FAM161A
FOS
HYAL1
TPI1
GSTM2
DIO3
NXF1
DNAJB4
PCSK7
RSRP1
JMJD6
ACER2
DUSP5
HIST3H2A
CXCL11
NDRG1
SSX4B
ALOXE3
MUM1
DAND5
TAS2R9
NQO2
KCNJ2
RGAG4
HIST1H2AI
SLC45A2
SUMO4
LOC101928451
ZNF436
FOXD4L5
RPL3L
NPIPB8
HIST1H2BF
TIGD3
DHDH
HIST2H3D
OVGP1
HIBCH
FBXO48
TRIB1
TRBV5-4
ERVK-7
NUDT4
NPPC
GABARAPL1
TPD52L2
FRG2C
HIST2H2BE
TULP2
TMEM223
SRSF1
MSX1
TAS2R14
CRY2
PTPN6
NR4A2
AKAP5
FKSG49
TNF
SYF2
USP50
SNIP1
RPS20
FAM227A
IGLJ2
KLF2
LENG1
POLG2
THOC6
CCDC84
ANKRD36B
C5AR1
FAM84A
AOC3
BDKRB1
CCDC144A
GRHL1
IGKV1-17
NMB
DNAJC4
ARHGEF1
PNMAL1
AHSA1
VAMP1
MOGAT3
EPPK1
CITED2
PLA2G10
IER3
CFP
ATG9A
CDKL2
EID3
NFKBIZ
TRPV1
COL7A1
MUC16
TRNP1
ZNF596
OR2K2
HEY1
ADHFE1
EIF1AD
HIPK4
CRIP1
EFNA2
FUT3
TMEM208
SYCE2
UCN2
WBP5
TARM1
ANKAR
KLHL15
DNAJB2
ING1
CBY1
NOXRED1
LOC101928344
NHLH1
ZC3H12A
MRPL18
MCL1
ULBP1
NUTM2D
GPR146
PILRA
SELPLG
FLJ45248
DLX3
PHLDA2
IFNE
FAM46A
ZG16B
S100P
SLC6A13
TBX3
TCTA
CHADL
HIST1H2AL
PPP1R27
EGR4
GBX2
FKBP4
VWA7
MYL12B
ARL9
UCP3
RASA4B
CLDN3
ZNF597
ADSSL1
GDF15
MEFV
SMAD7
HBQ1
OSER1
CSPG5
UBE2C
ATMIN
TMEM88
EGR2
PRSS55
HIST2H2BF
HIST1H2BE
CHRNA5
DNAJC24
KLF10
FLJ35816
MB21D1
CDKN1A
VGF
LGALS4
SLC9A3
CREB5
ELAVL3
TTC21B
KDM5A
CSRNP2
GADD45G
PYGM
POTEJ
FAM72C
DUX4L26
ZNF296
LOC100507747
CRYGS
ANKRD54
KLC1
APBA3
RSRC2
ZNF251
LRRIQ4
TUBB1
TAS2R10
FAM71A
TEX43
HCP5
DLX2
DTX2
CSRNP1
MMP25
MAP1LC3B
CHRNA7
SOX9
LOC391322
STARD9
SSU72
NPIPB6
KRTAP5-2
HSPG2
MYO1A
NPIPB11
INTS6
CPT1C
TEX19
TRIM73
RPL31
GATSL3
CETP
PRTN3
MUC20
LRP2BP
NANOS1
JUNB
LCN12
DLL4
MZB1
MPDU1
GOLGA8A
PRR20B
ROPN1L
TMPRSS9
CRELD1
TRIM69
ACTN3
TEX14
RND2
LDHAL6A
LMLN
NBPF14
TRIM15
BTBD19
CIRBP
UPP1
CATSPER3
FABP3
PPM1N
ZNF394
ZNF610
VCX3B
NEDD9
TMEM204
PRRT2
NPIPB5
RASA4
MRC1
HSP90AA1
CDK5R1
FRZB
FAM177B
MC1R
FBLL1
HPX
RP11-513I15.6
SAT1
CFL1
RAB44
PKD1
ELF3
CNIH2
MSH4
TEX29
LCN10
GNA15
LRRN4CL
HERPUD1
SLC35A2
TRMT112
CHRNB1
IFFO1
ZNF519
OR1B1
ALDOC
POTEF
KBTBD8
GAGE12F
CABYR
TBR1
EDN1
PIK3R3
BAAT
NUDT22
DBP
LNP1
INTS2
TMEM89
LRIF1
NPC1L1
PHKG1
LOC646513
TMEM31
USP18
SHISA2
NPIPB3
EEF1D
RRAD
KRT6B
ARID3A
CELSR3
ARID4A
TRIM72
SYN1
FAM25A
WEE1
KDM2A
PDE4DIP
MOBP
PDZK1
APTX
RHEBL1
OSCP1
ANKRD36
PCMTD2
TPP1
NPIPA1
IL17RE
LCT
RPS28
METTL16
CCIN
PCID2
PLXNA3
NPIPA3
GPBP1
DRD4
TMEM81
GPR83
ATP2B3
HSFX2
AHSA2
LAMA5
SMG1
GCNT4
PTGER4
LOC101929789
AOC2
CDK2AP2
WDR38
TJP3
TSPYL4
MTVR2
GPANK1
GPR89A
CXCL14
GLUL
ALG12
ZNHIT2
CYP2C18
RAB26
TAS2R30
FAM209A
TRIM51
CRABP2
LENG8
MKNK2
PTK6
ADAMTS1
FKSG29
FAM214A
TMEM139
GOLGA6C
PDIA6
GOLGA6L10
TAS2R60
UBALD2
TRBJ2-7
TRAJ39
CRISPLD2
HIST1H4H
ZNF473
PROCA1
HOXB6
FAM222A
PLEKHO2
TAS2R13
THSD1
AP4B1
ANKRD10
SLC8A2
SLC23A3
SERHL
ZNF546
PPP2R2B
ZNF250
DCAF8
DUSP16
EHD1
MAP3K8
KIF26A
EFEMP2
IRF1
SLC26A4
PRDM9
ZBTB21
ABTB2
LETM2
LOC100506922
SLC6A3
MMRN2
EPM2AIP1
ACTA1
MXRA8
TLR7
GPR115
OVCH1
CDKN2B
HSPB8
TCP1
STRC
UBA7
PHEX
MFGE8
TPSD1
SPRY4
NUCB1
CNTD1
CARNS1
ZNF554
PPP1R10
NPIPB15
LPAR5
ALG1L2
CLU
ARHGEF17
CDKN1C
TNFSF14
KLLN
ZSWIM3
FGF11
HIST1H2BJ
CASS4
SLFN14
CRYBA4
FOXL1
NGRN
ABHD16B
CTSV
LGALS2
RXRA
RHOV
ANO8
COL1A1
LRRC37A3
ENO2
MTMR11
PHLDA1
41153
DGKE
PRKD2
EMP1
CYTH2
DCUN1D3
FOXJ1
SERPINH1
CCDC30
SCRIB
TAS2R20
MYLK2
SELK
KRTAP10-6
CSRP2
AGBL2
DDAH2
MAFF
DUSP8
DLG4
MUC1
SRD5A1
CDNF
BHLHE41
DCLRE1B
CDKL3
WBP2
